# Supplementary material for: The Bothriolepis (Placodermi, Antiarcha) material from the Valentia Slate Formation of the Iveragh Peninsula (middle Givetian, Ireland): Morphology, evolutionary and systematic considerations, phylogenetic and palaeogeographic implications
Source: PLoS One. 2023 Feb 23;18(2):e0280208. doi: 10.1371/journal.pone.0280208 (PMC9949654; doi:10.1371/journal.pone.0280208)
Supplement: S1 Table — (XLSX) [file pone.0280208.s003.xlsx]

## Sheet: Sheet1
abbreviations
a.fac	auxilary articular facet
a.inf	anterior ventral muscle insertions
a.IPrL	articular facet for the infraprelateral plate
a.sup	anterior dorsal muscle insertions
a.un	small unornamented area on the ventral lamina of the AVL plate
a1.SM	first attachment area for the SM plate
a2.SM	second attachment area for the SM plate
ad1	anterior/first articulation area with La plate
ad2	posterior/second articulation area with La plate
ADL	anterior dorsolateral plate
afd	articular area for the distal segment of the pectoral fin
afd	dorsal articular facet
afv	ventral articular facet
AMD	anterior median dorsal plate
ard3	dorsal articular area for the distal segment
art	articular condyle of the ADL
art.IG	articular lateral flange of the IG plate
arv3	ventral articular area for the distal segment
AVL	anterior ventrolateral plate
AVL.ll	lateral lamina of the AVL plate
c.al	ventral lamina of the AVL plate
c.N	contact face for N plate
c.PaN	contact face for PaN plate
c.PM	contact face for PM plate
c.PPi	contact face for Ppi plate
Cd1	central dorsal plate 1
Cd1	central dorsal plate 1
Cd2	central dorsal plate 2
cf.MV	overlap area for the median ventral plate
cf.MxL	overlap area for the mixilateral plate
cf.PMD	overlap area for the posterior median dorsal plate
cir	semi-circular sensory line groove
cit	internal crista of the AVL plate
cit1	crista internalis 1
cit2	crista internalis 2
csc	central sensory line groove
csl	central sensory line groove
Cv1	central ventral plate 1
d.IG	masticatory median flange of the IG plate
dlg1	(first or anterior) posterior oblique dorsal sensory line groove
dlg2	(second or posterior) posterior oblique dorsal sensory line groove
dma	tergal angle of the AMD
dmr	tergal angle of the MxL plate
eth.c	ethmoid comissure (snesory line groove)
f	foramen
f.ax	axillary foramen
f.l	facial lamina
f.mp	triangular protractor area
f.p	funnel pit
gr	groove
IG	infragnathal plate
Imb	inframandibular plate
ioc	infraorbital sensory line groove
ioc2	second infraorbital sensory line groove
IPrL	infrapreorbital plate
ispi	infraspiracular incisure
La	lateral plate
lc	main lateral sensory line groove
lr	lateral ridge
m.lim	margo limitans
m1	overlap area for the semilunar plate
Ml2	mesial lateral plate 2
Ml3	mesial lateral plate 3
Mm1	mesial marginal plate 1
Mm2	mesial marginal plate 2
mp	median process of the Nu plate
mv	mesian vault (of the SM plate)
MxL	mixilateral plate
n.l	nasal lamina
n.PrL	notch for the PrL
n.prpl	the notch for the external postlevator process
n.prpl	external postlevator process
Nu	nuchal plate
oa.AMD	overlap area for the AMD plate
oa.AMD	overlap area for the anterior median dorsal plate
oa.AVL	overlap area for the anterior ventrolateral plate
oa.MV	overlap area for the median ventral plate
oa.MxL	overlap area for the mixilateral plate
oa.PMD	overlap area for the PMD plate
oa.PMD	overlap area for the posterior median dorsal plate
oa.PPi	overlap area for the PPi plate
obs.l	obstantic lamina
ood	otico-occipital depression
orb	orbitonasal fenestra
p	pit of the La plate
p.br	brachial process
p.obs	obstantic process
p.sup	posterior dorsal muscle insertions
pa.f	paraarticular fossa
PaN	paranuchal plate
pe	pars pedalis
PM	postmarginal plate
PM	paramarginal plate
pm.cr	paramarginal crista
PMD	posterior median dorsal plate
pn.oa	postnuchal ornamented corner of the ADL plate
pn.oa	postnuchal ornamented corner of the plate
pop	posterior postorbital process
PPi	postpineal plate
PRM	premedian plate
pr.c	prepectoral corner of the AVL plate
pr.MxL	process of the PVL plate extending onto the MxL plate
pr.pn	internal postlevator process of the anterior dorsolateral plate
pr.pn	internal postlevator process of the anterior dorsolateral plate
prh.l	impression of preorbital recess
PrL	prelateral plate
pro	anteroventral process of the ADL plate
PVL	posterior ventrolateral plate
RoPi	rostropineal plate
sar	supraarticular ridge
SM	submarginal plate
SM(sym)	submarginal plate (digitaly symmetriciesed)
SO	suborbital plate
socc	transverse supraoccipital sensory line groove
sp.g	spiracular groove
tn.cr	transverse nuchal crista
