# Supplementary material for: The Bothriolepis (Placodermi, Antiarcha) material from the Valentia Slate Formation of the Iveragh Peninsula (middle Givetian, Ireland): Morphology, evolutionary and systematic considerations, phylogenetic and palaeogeographic implications
Source: PLoS One. 2023 Feb 23;18(2):e0280208. doi: 10.1371/journal.pone.0280208 (PMC9949654; doi:10.1371/journal.pone.0280208)
Supplement: S2 Table — (XLSX) [file pone.0280208.s004.xlsx]

## Sheet: Sheet1
	SCANS NATURAL HISTORY MUSEUM, LONDON, U.K.
	specimen	voltage (kV)	filter nature	filter thickness (mm)	number projections per shoot	number of shoots	exposure time (ms)	frames per projection	frame averaging	voxel size (mm)
	NHM P 59677	215 kV	tin	1 mm	2499	3	708 ms	8		0.0729681 mm
	NHM P 59686	180 kV	copper	1.5 mm	2699	3	708 ms	8		0.0334669 mm
	NHM P 59678	215 kV	tin	1 mm	2699	1	708 ms	8		0.056284 mm
	NHM P 59679	180 kV	copper	1.5 mm	3142	1	708 ms	4		0.033467 mm
	NHM P 59687	180 kV	copper	1.5 mm	3142	1	708 ms	4		0.037874 mm
	SCANS NATURAL HISTORY MUSEUM, OLSO, NORWAY
specimen		voltage (kV)	filter nature	filter thickness (mm)	number projections per shoot	number of shoots	exposure time (ms)	frames per projection	frame averaging	voxel size (mm)
National Museum of Ireland Natural History – Geology, Fossil number	field temporary number
NMING:F35203	UU201b	155	tin	1	3016	1	1000	2		0.127
NMING:F35203	UU201ab_HQ		tin	1	2850	1				0.09999
NMING:F35229	UUCH003					1				0.1
NMING:F35216	UUSFB001b					1				0.1
