# Supplementary material for: The Bothriolepis (Placodermi, Antiarcha) material from the Valentia Slate Formation of the Iveragh Peninsula (middle Givetian, Ireland): Morphology, evolutionary and systematic considerations, phylogenetic and palaeogeographic implications
Source: PLoS One. 2023 Feb 23;18(2):e0280208. doi: 10.1371/journal.pone.0280208 (PMC9949654; doi:10.1371/journal.pone.0280208)
Supplement: S3 Table — (XLSX) [file pone.0280208.s005.xlsx]

## Sheet: completude
			neuroc.		skull roof																														cheek			thoracic armour								fins			sensory line
					general									PRM					La		PPi			Nu									PM		SM			AMD					MxL	AVL	PVL	art	fins
compl %			1	2	3	4	5	6	7	8	9	10	11	12	13	14	15	16	17	18	19	20	21	22	23	24	25	26	27	28	29	30	31	32	33	34	35	36	37	38	39	40	41	42	43	44	45	46	47
72.8814	1	Remigolepis	0	0	1	0	?	0	?	0	2	0	0	12	0	1	1	1	-	?	2	0	0	0	0	0	?	0	2	?	?	1	2	2	0	?	?	1	?	1	0	1	1	0	0	?	?	?	0
86.4407	2	Grossilepis_sp.	0	?	2	01	?	1	0	1	12	12	0	0	0	2	2	2	?	?	0	12	0	1	0	0	?	2	1	1	0	0	0	2	0	1	0	0	0	0	1	0	?	0	0	0	0	0	0
67.7966	3	B._niushoushanensis	3	?	2	1	?	1	?	1	2	1	1	2	02	12	2	2	?	?	12	2	0	1	0	0	?	2	2	0	?	0	1	2	?	?	?	1	?	0	1	0	1	?	0	1	?	0	0
54.2373	4	B._shaokuanensis	34	?	2	1	?	1	?	0	2	1	1	2	2	12	2	2	?	?	2	12	01	1	0	0	?	2	1	0	?	0	2	2	?	?	?	?	?	?	?	?	?	?	?	?	?	?	0
64.4068	5	B._alvesiensis	2	?	03	3	?	1	?	0	2	0	1	2	1	1	2	2	?	?	2	2	0	1	0	0	?	2	01	0	?	1	1	2	?	?	?	1	?	1	01	1	1	?	?	?	?	?	0
84.7458	6	B._cellulosa	1	?	2	01	?	1	0	0	2	1	1	2	0	2	2	2	?	?	0	12	0	1	0	01	?	2	1	0	0	0	0	2	0	?	?	1	1	0	1	0	1	0	0	0	1	0	0
89.8305	7	B._ciercere	4	0	02	3	?	1	1	0	2	0	1	2	1	1	1	1	0	1	0	1	0	1	0	0	?	23	12	01	0	1	0	1	1	?	?	1	1	0	0	0	1	1	1	1	1	0	0
81.3559	8	B._evaldi	?	?	0	1	?	?	0	0	2	0	1	2	2	1	2	2	?	?	0	2	0	1	0	01	?	0	2	1	0	1	0	2	0	?	?	1	1	0	0	1	1	0	0	1	1	0	0
57.6271	9	B._gigantea	4	1	?	1	?	1	0	0	?	0	?	2	0	0	2	2	0	?	?	1	0	1	0	0	?	2	1	0	?	1	?	?	?	?	?	1	?	1	0	0	?	?	?	0	?	?	0
66.1017	10	B._hayi	4	?	03	1	?	1	?	0	2	0	1	2	02	012	2	2	?	?	2	12	0	1	0	1	?	2	1	0	?	1	12	2	?	?	?	1	?	1	1	0	1	?	0	?	?	?	0
25.4237	11	B._heckeri	4	?	?	?	?	?	?	0	?	12	1	?	?	?	?	?	?	?	1	?	?	?	?	?	?	?	?	?	0	?	0	2	?	?	?	1	1	1	?	?	?	?	?	?	?	0	?
64.4068	12	B._hicklingi	4	?	2	01	?	1	?	0	2	2	1	2	0	1	2	2	?	?	2	12	0	1	0	0	?	3	1	0	?	1	1	1	?	?	?	1	?	1	1	0	?	?	0	?	0	?	0
66.1017	13	B._hydrophyla	2	?	0	1	?	1	?	0	2	0	1	12	0	12	2	2	?	?	2	2	0	1	0	01	?	2	0	0	?	1	1	2	?	?	?	1	?	1	0	01	1	?	0	?	?	?	0
74.5763	14	B._jani	34	?	02	1	?	1	1	0	?	?	?	0	02	2	2	2	?	?	0	2	0	1	0	01	?	2	1	0	0	1	0	?	?	?	?	1	1	0	0	1	1	1	0	1	1	0	1
84.7458	15	'B. leptocheira-curonica'	4	1	03	1	?	1	0	0	2	0	1	02	02	0	2	2	0	?	0	12	0	1	0	1	?	0	12	0	1	1	1	2	?	?	?	1	1	0	1	0	?	0	0	1	1	1	1
84.7458	16	B._maxima	4	1	2	1	?	1	0	0	?	1	?	2	1	1	2	2	0	1	0	1	0	1	0	01	?	2	1	1	0	1	0	?	0	?	?	1	1	0	1	0	1	0	0	1	1	0	0
0	17	B._obesa	?	?	?	?	?	?	?	?	?	?	?	?	?	?	?	?	?	?	?	?	?	?	?	?	?	?	?	?	?	?	?	?	?	?	?	?	?	?	?	?	?	?	?	?	?	?	?
86.4407	18	B._obrutschewi	1	0	02	1	?	01	0	0	2	01	1	2	2	12	12	12	?	?	0	12	0	01	01	0	?	02	1	0	0	0	0	2	0	?	?	1	1	0	1	0	1	0	0	0	2	0	0
89.8305	19	B._ornata	4	0	23	1	?	1	1	01	01	0	1	02	0	01	2	2	0	?	0	2	0	1	0	01	?	23	12	0	0	1	0	2	1	?	?	1	1	0	1	1	1	0	0	1	1	0	0
66.1017	20	B._panderi	?	?	2	13	?	1	0	?	2	1	1	2	0	0	2	2	?	?	0	2	0	1	0	0	?	2	0	0	0	?	12	2	0	?	?	1	1	0	1	?	?	?	0	?	?	0	0
6.77966	21	B._paradoxa	?	?	?	?	?	?	?	?	?	?	?	?	?	?	?	?	?	?	?	?	?	?	?	?	?	?	12	0	?	?	?	?	?	?	?	?	?	?	0	0	?	?	?	?	?	?	?
86.4407	22	B._prima	1	?	1	13	?	1	0	0	2	0	1	2	2	2	2	2	?	?	0	2	0	1	0	0	1	2	1	0	0	0	0	2	0	?	?	1	1	0	1	0	1	0	0	0	2	0	0
1.69492	23	B._stevensoni	?	?	?	?	?	?	?	?	?	?	?	?	?	?	?	?	?	?	?	?	?	?	?	?	?	?	?	?	?	?	?	?	?	?	?	?	?	?	0	?	?	?	?	?	?	?	?
35.5932	24	B._taylori	?	?	?	?	?	?	?	0	?	?	?	2	0	1	2	2	?	?	?	?	?	1	0	0	?	2	1	1	?	1	?	?	?	?	?	1	?	1	01	1	?	?	?	?	?	?	0
81.3559	25	B._traudscholdi	1	1	23	1	?	1	0	0	1	0	1	2	2	1	2	2	0	1	0	2	0	1	0	01	?	2	0	0	0	?	0	2	?	?	?	1	1	0	1	0	1	0	0	?	?	0	0
55.9322	26	B._volongensis	1	0	?	?	?	1	?	0	?	?	0	1	0	0	1	2	0	?	?	?	?	1	0	1	?	2	1	0	?	1	?	?	?	?	?	1	?	0	1	0	1	0	?	?	?	?	0
45.7627	27	B._wilsoni	?	?	?	3	?	1	?	?	?	?	?	1	1	1	2	2	?	?	?	2	0	1	0	1	?	3	12	0	?	1	?	?	?	?	?	1	?	1	?	0	1	?	?	?	?	?	0
79.661	28	B._canadensis	1	?	012	1	?	1	?	0	2	0	1	2	2	01	2	2	0	1	2	2	0	1	0	0	?	2	1	1	?	1	1	2	0	?	1	1	?	1	0	01	2	?	0	12	0	1	0
16.9492	29	B._coloradensis	?	?	?	?	?	?	?	?	?	?	?	?	?	?	?	?	?	?	?	?	?	1	0	0	?	2	0	0	?	?	?	?	?	?	?	1	?	?	1	0	1	?	?	?	?	?	?
23.7288	30	B._darbiensis	?	?	?	?	?	?	?	?	?	?	?	?	?	?	?	?	?	?	?	?	?	1	0	0	?	2	01	0	?	1	?	?	?	?	?	?	?	?	?	?	?	1	?	?	?	1	0
83.0508	31	B._groenlandica	4	0	3	2	?	1	?	0	1	1	1	2	1	12	2	2	0	0	1	0	0	1	01	01	?	2	12	01	?	1	2	01	?	0	0	1	1	1	1	1	1	?	0	1	1	0	0
62.7119	32	B._jarviki	4	?	?	?	?	?	?	?	?	?	?	2	?	1	2	2	?	?	?	2	0	1	0	?	?	2	0	01	?	1	?	?	?	?	?	1	?	?	?	?	?	?	0	1	?	?	0
18.6441	33	B._nielseni	?	?	?	?	?	?	?	?	?	?	?	?	?	?	?	?	?	?	?	?	?	?	?	?	?	?	?	?	?	?	?	?	?	?	?	1	?	?	?	?	?	?	?	?	?	?	?
61.0169	34	B._nitida	4	?	012	01	?	1	?	0	2	0	01	012	02	12	2	2	?	?	2	2	0	1	0	0	?	012	1	?	?	1	01	12	?	?	?	1	?	0	?	0	1	?	?	?	?	1	0
62.7119	35	B._virginiensis	?	?	2	14	?	1	?	0	1	1	1	02	2	2	2	2	?	?	1	12	0	1	0	0	?	2	02	2	?	01	1	2	?	?	?	1	?	1	0	0	1	?	0	?	?	?	0
5.08475	36	B._alexi	?	0	?	?	?	?	?	?	?	?	?	?	?	?	?	?	0	?	?	?	?	?	?	?	?	?	?	?	?	?	?	?	?	?	?	?	?	?	?	?	?	?	?	?	1	?	?
79.661	37	B._askinae	1	1	2	1	?	0	?	0	12	01	1	01	2	2	2	2	0	?	2	2	0	1	0	0	?	2	1	0	?	1	1	2	0	?	?	1	1	1	1	0	1	1	1	?	2	?	0
57.6271	38	B._barretti	2	0	2	01	?	1	?	1	1	0	0	01	0	2	2	12	1	?	2	12	0	1	0	0	?	0	1	0	?	1	1	2	?	?	?	?	?	?	?	?	?	?	?	?	?	?	0
69.4915	39	B._cullodenensis	1	0	12	3	?	1	?	0	2	2	1	2	3	1	2	2	1	1	1	2	0	1	0	0	?	2	1	0	?	?	1	2	?	?	?	1	?	2	1	1	1	?	0	?	?	?	0
64.4068	40	B._fergusoni	1	?	1	3	?	0	?	0	2	0	0	0	3	12	2	2	?	?	2	2	1	1	0	0	?	3	1	0	?	1	1	2	?	?	?	1	?	1	0	0	1	?	?	?	?	1	0
72.8814	41	B._gippslandiensis	1	?	1	1	?	1	?	0	2	1	1	2	0	1	2	2	1	?	0	2	0	1	0	01	?	0	12	0	?	?	2	2	?	?	?	1	?	2	1	0	1	?	0	2	2	?	0
69.4915	42	B._grenfellensis	4	1	2	1	?	1	?	0	0	1	0	0	0	2	2	2	1	1	0	2	0	1	0	0	?	2	0	0	?	1	01	2	?	?	?	1	?	01	0	0	?	?	0	?	?	?	0
72.8814	43	B._karawaka	3	1	2	1	?	1	?	0	0	0	1	2	0	012	2	2	0	1	1	1	0	1	0	0	?	2	1	0	?	1	2	2	?	1	?	1	?	1	0	0	?	0	?	1	2	?	0
54.2373	44	B._kohni	?	?	2	1	?	1	?	1	12	01	1	02	0	01	2	2	?	?	12	2	0	1	0	01	?	2	01	0	?	1	?	1	?	?	?	?	?	?	?	0	?	?	0	?	?	?	0
71.1864	45	B._longi	1	1	02	1	?	1	?	0	1	0	?	2	2	12	2	2	01	1	2	2	0	1	0	0	?	2	1	0	?	1	1	2	0	0	?	1	?	1	0	0	?	1	?	?	0	?	0
64.4068	46	B._macphersoni	3	1	2	3	?	1	?	1	0	2	0	2	1	1	2	2	0	?	0	12	0	1	0	0	?	023	2	0	?	1	2	1	0	1	?	?	?	?	?	?	?	?	?	1	?	0	0
25.4237	47	B._mawsoni	?	?	?	?	?	?	?	0	?	?	?	0	?	?	?	?	?	?	?	?	?	?	?	?	?	?	1	0	?	?	?	?	?	?	?	1	?	1	01	0	1	?	0	?	?	?	?
72.8814	48	B._portalensis	3	1	2	1	?	1	?	01	12	12	1	2	02	01	2	2	01	0	12	2	0	?	0	0	?	2	01	0	?	1	1	12	?	1	?	1	1	1	0	0	?	?	0	1	2	?	0
57.6271	49	B._tatongensis	4	?	2	0	?	1	?	0	2	2	1	2	0	12	2	2	?	?	0	1	0	1	1	0	?	2	0	0	?	1	2	2	?	?	?	?	?	?	1	0	?	?	?	?	?	?	0
54.2373	50	B._vuwae	?	?	2	1	?	1	?	0	1	01	1	2	02	1	2	2	?	?	1	2	0	1	0	1	?	0	1	0	?	1	1	1	?	?	?	?	?	?	?	?	?	?	0	?	?	?	0
77.9661	51	B._yeungae	4	2	0	1	?	1	?	0	1	0	1	2	2	2	2	2	0	1	2	1	0	1	0	0	?	?	1	2	0	?	1	12	0	1	0	1	?	1	1	0	1	0	0	1	0	1	0
69.4915	52	B._africana	2	1	1	0	?	1	?	0	2	0	1	2	0	2	2	2	0	?	2	2	0	1	0	0	0	?	1	1	0	1	12	2	?	?	?	1	?	1	1	0	1	?	0	?	?	?	0
76.2712	53	Livnolepis_zadonica	5	1	02	1	?	1	?	0	1	2	1	0	0	1	1	1	0	1	0	2	0	1	0	0	?	2	1	0	?	1	2	0	0	?	?	1	?	2	01	0	1	?	0	1	?	1	0
72.8814	54	B._dairbhrensis_	4	1	1	0	?	1	?	0	?	?	0	2	0	0	2	2	01	1	2	01	0	1	0	0	?	2	01	0	?	1	1	2	0	0	?	1	?	1	1	0	1	1	?	?	2	?	0
		?	15	31	13	11	54	12	41	10	17	14	15	8	10	9	8	9	30	41	13	10	11	8	7	8	52	8	5	7	39	13	14	15	37	46	50	11	38	13	12	11	23	34	22	32	31	31	8
		?%	#VALUE!	57.4074	24.0741	20.3704	100	22.2222	75.9259	18.5185	31.4815	25.9259	27.7778	14.8148	18.5185	16.6667	14.8148	16.6667	55.5556	75.9259	24.0741	18.5185	20.3704	14.8148	12.963	14.8148	96.2963	14.8148	9.25926	12.963	72.2222	24.0741	25.9259	27.7778	68.5185	85.1852	92.5926	20.3704	70.3704	24.0741	22.2222	20.3704	42.5926	62.963	40.7407	59.2593	57.4074	57.4074	14.8148
		compl %	#VALUE!	42.5926	75.9259	79.6296	0	77.7778	24.0741	81.4815	68.5185	74.0741	72.2222	85.1852	81.4815	83.3333	85.1852	83.3333	44.4444	24.0741	75.9259	81.4815	79.6296	85.1852	87.037	85.1852	3.7037	85.1852	90.7407	87.037	27.7778	75.9259	74.0741	72.2222	31.4815	14.8148	7.40741	79.6296	29.6296	75.9259	77.7778	79.6296	57.4074	37.037	59.2593	40.7407	42.5926	42.5926	85.1852
		poly	2	0	13	8	0	1	0	2	5	7	1	9	7	15	1	2	3	0	3	11	1	1	2	10	0	5	13	3	0	1	5	4	0	0	0	0	0	1	4	2	0	0	0	1	0	0	0
		%	3.7037	0	24.0741	14.8148	0	1.85185	0	3.7037	9.25926	12.963	1.85185	16.6667	12.963	27.7778	1.85185	3.7037	5.55556	0	5.55556	20.3704	1.85185	1.85185	3.7037	18.5185	0	9.25926	24.0741	5.55556	0	1.85185	9.25926	7.40741	0	0	0	0	0	1.85185	7.40741	3.7037	0	0	0	1.85185	0	0	0
[truncated: 17 more columns]
