# Supplementary material for: The Bothriolepis (Placodermi, Antiarcha) material from the Valentia Slate Formation of the Iveragh Peninsula (middle Givetian, Ireland): Morphology, evolutionary and systematic considerations, phylogenetic and palaeogeographic implications
Source: PLoS One. 2023 Feb 23;18(2):e0280208. doi: 10.1371/journal.pone.0280208 (PMC9949654; doi:10.1371/journal.pone.0280208)
Supplement: S4 Table — (XLSX) [file pone.0280208.s006.xlsx]

## Sheet: indices
	neuroc.		skull roof																										cheek	thoracic armour								fins			sensory line
			general							PRM					La	PPi			Nu								PM		SM	AMD					MxL	AVL	PVL	art	fins
original number	1	2	3	4	6	8	9	10	11	12	13	14	15	16	17	19	20	21	22	23	24	26	27	28	29	30	31	32	33	36	37	38	39	40	41	42	43	44	45	46	47	48	49	50	51	52	53	54	55
after purge	1	2	3	4	5	6	7	8	9	10	11	12	13	14	15	16	17	18	19	20	21	22	23	24	25	26	27	28	29	30	31	32	33	34	35	36	37	38	39	40	41	42	43	44	45	46	47	48	49
CI (maj50%)	0.333	0.286	0.375	0.3	1	0.333	0.222	0.154	0.25	0.333	0	0.222	0.333	0.5	0.5	0.25	0.286	1	0	1	0.25	0.25	0.25	0.4	1	0.25	0.154	0.4	0.5	0	0	0.25	0.111	0.166	1	0.333	0.5	0.5	0.4	0.333	0.5	0.2	1	0.166	1	0.286	0.1	0.143	0
RI(maj50%)	0.5	0.1667	0.444	0	1	0.333	0.222	0.154	0.4	0.423	0.143	0.364	0	0	0.666	0.684	0.166	0	0	0	0.25	0	0.143	0.25	0	0.25	0.266	0.4	0	0	0	0.6	0.2	0.166	0	0.5	0	0.333	0.666	0.6	0	0.423	0	0.5	0	0.546	0.4	0.4	0
Remigolepis	0	0	1	0	0	0	2	0	0	12	0	1	1	1	-	2	0	0	0	0	0	0	2	?	?	1	2	2	0	1	?	1	0	1	1	0	0	?	?	?	0	1	?	1	0	0	0	-	-
Grossilepis_sp.	0	?	2	01	1	1	12	12	0	0	0	2	2	2	?	0	12	0	1	0	0	2	1	1	0	0	0	2	0	0	0	0	1	0	?	0	0	0	0	0	0	0	0	0	0	-	0	1	1
B._niushoushanensis	3	?	2	1	1	1	2	1	1	2	02	12	2	2	?	12	2	0	1	0	0	2	2	0	?	0	1	2	?	1	?	0	1	0	1	?	0	1	?	0	0	0	?	?	?	2	1	0	1
B._shaokuanensis	34	?	2	1	1	0	2	1	1	2	2	12	2	2	?	2	12	01	1	0	0	2	1	0	?	0	2	2	?	?	?	?	?	?	?	?	?	?	?	?	0	0	?	?	?	12	1	1	1
B._alvesiensis	2	?	03	3	1	0	2	0	1	2	1	1	2	2	?	2	2	0	1	0	0	2	01	0	?	1	1	2	?	1	?	1	01	1	1	?	?	?	?	?	0	0	?	1	?	1	01	1	1
B._cellulosa	1	?	2	01	1	0	2	1	1	2	0	2	2	2	?	0	12	0	1	0	01	2	1	0	0	0	0	2	0	1	1	0	1	0	1	0	0	0	1	0	0	0	0	0	0	2	0	1	1
B._ciercere	4	0	02	3	1	0	2	0	1	2	1	1	1	1	0	0	1	0	1	0	0	23	12	01	0	1	0	1	1	1	1	0	0	0	1	1	1	1	1	0	0	0	0	0	0	12	0	0	1
B._evaldi	?	?	0	1	?	0	2	0	1	2	2	1	2	2	?	0	2	0	1	0	01	0	2	1	0	1	0	2	0	1	1	0	0	1	1	0	0	1	1	0	0	0	0	0	0	1	0	1	1
B._gigantea	4	1	?	1	1	0	?	0	?	2	0	0	2	2	0	?	1	0	1	0	0	2	1	0	?	1	?	?	?	1	?	1	0	0	?	?	?	0	?	?	0	1	?	?	?	2	1	0	1
B._hayi	4	?	03	1	1	0	2	0	1	2	02	012	2	2	?	2	12	0	1	0	1	2	1	0	?	1	12	2	?	1	?	1	1	0	1	?	0	?	?	?	0	0	?	1	?	1	1	01	1
B._heckeri	4	?	?	?	?	0	?	12	1	?	?	?	?	?	?	1	?	?	?	?	?	?	?	?	0	?	0	2	?	1	1	1	?	?	?	?	?	?	?	0	?	?	0	?	1	?	0	?	?
B._hicklingi	4	?	2	01	1	0	2	2	1	2	0	1	2	2	?	2	12	0	1	0	0	3	1	0	?	1	1	1	?	1	?	1	1	0	?	?	0	?	0	?	0	0	?	?	?	2	1	1	1
B._hydrophyla	2	?	0	1	1	0	2	0	1	12	0	12	2	2	?	2	2	0	1	0	01	2	0	0	?	1	1	2	?	1	?	1	0	01	1	?	0	?	?	?	0	1	?	1	?	0	0	0	1
B._jani	34	?	02	1	1	0	?	?	?	0	02	2	2	2	?	0	2	0	1	0	01	2	1	0	0	1	0	?	?	1	1	0	0	1	1	1	0	1	1	0	1	1	0	1	0	1	0	1	1
'B. leptocheira-curonica'	4	1	03	1	1	0	2	0	1	02	02	0	2	2	0	0	12	0	1	0	1	0	12	0	1	1	1	2	?	1	1	0	1	0	?	0	0	1	1	1	1	1	0	0	0	1	0	1	1
B._maxima	4	1	2	1	1	0	?	1	?	2	1	1	2	2	0	0	1	0	1	0	01	2	1	1	0	1	0	?	0	1	1	0	1	0	1	0	0	1	1	0	0	0	1	0	0	0	0	1	1
B._obesa	?	?	?	?	?	?	?	?	?	?	?	?	?	?	?	?	?	?	?	?	?	?	?	?	?	?	?	?	?	?	?	?	?	?	?	?	?	?	?	?	?	?	?	?	?	?	?	?	?
B._obrutschewi	1	0	02	1	01	0	2	01	1	2	2	12	12	12	?	0	12	0	01	01	0	02	1	0	0	0	0	2	0	1	1	0	1	0	1	0	0	0	2	0	0	0	0	0	0	12	0	1	1
B._ornata	4	0	23	1	1	01	01	0	1	02	0	01	2	2	0	0	2	0	1	0	01	23	12	0	0	1	0	2	1	1	1	0	1	1	1	0	0	1	1	0	0	0	0	0	0	2	01	0	1
B._panderi	?	?	2	13	1	?	2	1	1	2	0	0	2	2	?	0	2	0	1	0	0	2	0	0	0	?	12	2	0	1	1	0	1	?	?	?	0	?	?	0	0	0	0	0	0	?	?	1	1
B._paradoxa	?	?	?	?	?	?	?	?	?	?	?	?	?	?	?	?	?	?	?	?	?	?	12	0	?	?	?	?	?	?	?	?	0	0	?	?	?	?	?	?	?	?	?	?	?	?	?	?	?
B._prima	1	?	1	13	1	0	2	0	1	2	2	2	2	2	?	0	2	0	1	0	0	2	1	0	0	0	0	2	0	1	1	0	1	0	1	0	0	0	2	0	0	0	0	0	0	1	0	0	1
B._stevensoni	?	?	?	?	?	?	?	?	?	?	?	?	?	?	?	?	?	?	?	?	?	?	?	?	?	?	?	?	?	?	?	?	0	?	?	?	?	?	?	?	?	?	?	?	?	?	?	?	?
B._taylori	?	?	?	?	?	0	?	?	?	2	0	1	2	2	?	?	?	?	1	0	0	2	1	1	?	1	?	?	?	1	?	1	01	1	?	?	?	?	?	?	0	1	?	?	?	12	?	?	1
B._traudscholdi	1	1	23	1	1	0	1	0	1	2	2	1	2	2	0	0	2	0	1	0	01	2	0	0	0	?	0	2	?	1	1	0	1	0	1	0	0	?	?	0	0	0	0	0	0	2	0	01	1
B._volongensis	1	0	?	?	1	0	?	?	0	1	0	0	1	2	0	?	?	?	1	0	1	2	1	0	?	1	?	?	?	1	?	0	1	0	1	0	?	?	?	?	0	0	?	?	?	2	1	0	1
B._wilsoni	?	?	?	3	1	?	?	?	?	1	1	1	2	2	?	?	2	0	1	0	1	3	12	0	?	1	?	?	?	1	?	1	?	0	1	?	?	?	?	?	0	0	?	1	?	2	?	1	1
B._canadensis	1	?	012	1	1	0	2	0	1	2	2	01	2	2	0	2	2	0	1	0	0	2	1	1	?	1	1	2	0	1	?	1	0	01	2	?	0	12	0	1	0	01	0	1	?	12	0	0	1
B._coloradensis	?	?	?	?	?	?	?	?	?	?	?	?	?	?	?	?	?	?	1	0	0	2	0	0	?	?	?	?	?	1	?	?	1	0	1	?	?	?	?	?	?	?	?	?	?	?	?	?	?
B._darbiensis	?	?	?	?	?	?	?	?	?	?	?	?	?	?	?	?	?	?	1	0	0	2	01	0	?	1	?	?	?	?	?	?	?	?	?	1	?	?	?	1	0	0	?	?	?	?	?	1	1
B._groenlandica	4	0	3	2	1	0	1	1	1	2	1	12	2	2	0	1	0	0	1	01	01	2	12	01	?	1	2	01	?	1	1	1	1	1	1	?	0	1	1	0	0	0	?	1	?	12	1	1	1
B._jarviki	4	?	?	?	?	?	?	?	?	2	?	1	2	2	?	?	2	0	1	0	?	2	0	01	?	1	?	?	?	1	?	?	?	?	?	?	0	1	?	?	0	01	?	?	?	1	1	?	1
B._nielseni	?	?	?	?	?	?	?	?	?	?	?	?	?	?	?	?	?	?	?	?	?	?	?	?	?	?	?	?	?	1	?	?	?	?	?	?	?	?	?	?	?	?	?	?	?	?	?	?	?
B._nitida	4	?	012	01	1	0	2	0	01	012	02	12	2	2	?	2	2	0	1	0	0	012	1	?	?	1	01	12	?	1	?	0	?	0	1	?	?	?	?	1	0	0	?	?	?	2	1	1	1
B._virginiensis	?	?	2	14	1	0	1	1	1	02	2	2	2	2	?	1	12	0	1	0	0	2	02	2	?	01	1	2	?	1	?	1	0	0	1	?	0	?	?	?	0	1	?	?	?	1	1	0	1
B._alexi	?	0	?	?	?	?	?	?	?	?	?	?	?	?	0	?	?	?	?	?	?	?	?	?	?	?	?	?	?	?	?	?	?	?	?	?	?	?	1	?	?	?	?	?	?	?	?	?	?
B._askinae	1	1	2	1	0	0	12	01	1	01	2	2	2	2	0	2	2	0	1	0	0	2	1	0	?	1	1	2	0	1	1	1	1	0	1	1	1	?	2	?	0	0	0	1	0	1	0	1	1
B._barretti	2	0	2	01	1	1	1	0	0	01	0	2	2	12	1	2	12	0	1	0	0	0	1	0	?	1	1	2	?	?	?	?	?	?	?	?	?	?	?	?	0	0	?	?	?	12	0	1	1
B._cullodenensis	1	0	12	3	1	0	2	2	1	2	3	1	2	2	1	1	2	0	1	0	0	2	1	0	?	?	1	2	?	1	?	2	1	1	1	?	0	?	?	?	0	0	?	1	?	2	1	1	1
B._fergusoni	1	?	1	3	0	0	2	0	0	0	3	12	2	2	?	2	2	1	1	0	0	3	1	0	?	1	1	2	?	1	?	1	0	0	1	?	?	?	?	1	0	0	?	?	?	12	1	0	1
B._gippslandiensis	1	?	1	1	1	0	2	1	1	2	0	1	2	2	1	0	2	0	1	0	01	0	12	0	?	?	2	2	?	1	?	2	1	0	1	?	0	2	2	?	0	0	0	1	0	2	1	1	1
B._grenfellensis	4	1	2	1	1	0	0	1	0	0	0	2	2	2	1	0	2	0	1	0	0	2	0	0	?	1	01	2	?	1	?	01	0	0	?	?	0	?	?	?	0	0	?	?	?	2	1	1	1
B._karawaka	3	1	2	1	1	0	0	0	1	2	0	012	2	2	0	1	1	0	1	0	0	2	1	0	?	1	2	2	?	1	?	1	0	0	?	0	?	1	2	?	0	0	?	?	?	2	1	1	1
B._kohni	?	?	2	1	1	1	12	01	1	02	0	01	2	2	?	12	2	0	1	0	01	2	01	0	?	1	?	1	?	?	?	?	?	0	?	?	0	?	?	?	0	1	?	?	?	2	1	1	1
B._longi	1	1	02	1	1	0	1	0	?	2	2	12	2	2	01	2	2	0	1	0	0	2	1	0	?	1	1	2	0	1	?	1	0	0	?	1	?	?	0	?	0	0	?	?	?	2	1	12	1
B._macphersoni	3	1	2	3	1	1	0	2	0	2	1	1	2	2	0	0	12	0	1	0	0	023	2	0	?	1	2	1	0	?	?	?	?	?	?	?	?	1	?	0	0	1	?	?	?	2	1	1	1
B._mawsoni	?	?	?	?	?	0	?	?	?	0	?	?	?	?	?	?	?	?	?	?	?	?	1	0	?	?	?	?	?	1	?	1	01	0	1	?	0	?	?	?	?	?	?	1	?	?	0	0	1
B._portalensis	3	1	2	1	1	01	12	12	1	2	02	01	2	2	01	12	2	0	?	0	0	2	01	0	?	1	1	12	?	1	1	1	0	0	?	?	0	1	2	?	0	0	?	?	?	2	1	1	1
B._tatongensis	4	?	2	0	1	0	2	2	1	2	0	12	2	2	?	0	1	0	1	1	0	2	0	0	?	1	2	2	?	?	?	?	1	0	?	?	?	?	?	?	0	0	?	?	?	1	1	1	1
B._vuwae	?	?	2	1	1	0	1	01	1	2	02	1	2	2	?	1	2	0	1	0	1	0	1	0	?	1	1	1	?	?	?	?	?	?	?	?	0	?	?	?	0	0	?	?	?	2	1	1	1
B._yeungae	4	2	0	1	1	0	1	0	1	2	2	2	2	2	0	2	1	0	1	0	0	?	1	2	0	?	1	12	0	1	?	1	1	0	1	0	0	1	0	1	0	0	?	0	0	1	1	?	?
B._africana	2	1	1	0	1	0	2	0	1	2	0	2	2	2	0	2	2	0	1	0	0	?	1	1	0	1	12	2	?	1	?	1	1	0	1	?	0	?	?	?	0	0	?	1	?	1	0	?	?
Livnolepis_zadonica	5	1	02	1	1	0	1	2	1	0	0	1	1	1	0	0	2	0	1	0	0	2	1	0	?	1	2	0	0	1	?	2	01	0	1	?	0	1	?	1	0	0	?	1	?	2	1	-	-
B._dairbhrensis_	4	1	1	0	1	0	?	?	0	2	0	0	2	2	01	2	01	0	1	0	0	2	01	0	?	1	1	2	0	1	?	1	1	0	1	1	?	?	2	?	0	1	?	?	?	12	1	0	1
?	15	31	13	11	12	10	17	14	15	8	10	9	8	9	30	13	10	11	8	7	8	8	5	7	39	13	14	15	37	11	38	13	12	11	23	34	22	32	31	31	8	7	39	27	37	9	9	10	9
?%	1500	57.4074	24.0741	20.3704	22.2222	18.5185	31.4815	25.9259	27.7778	14.8148	18.5185	16.6667	14.8148	16.6667	55.5556	24.0741	18.5185	20.3704	14.8148	12.963	14.8148	14.8148	9.25926	12.963	72.2222	24.0741	25.9259	27.7778	68.5185	20.3704	70.3704	24.0741	22.2222	20.3704	42.5926	62.963	40.7407	59.2593	57.4074	57.4074	14.8148	12.963	72.2222	50	68.5185	16.6667	16.6667	18.5185	16.6667
compl %	-1400	42.5926	75.9259	79.6296	77.7778	81.4815	68.5185	74.0741	72.2222	85.1852	81.4815	83.3333	85.1852	83.3333	44.4444	75.9259	81.4815	79.6296	85.1852	87.037	85.1852	85.1852	90.7407	87.037	27.7778	75.9259	74.0741	72.2222	31.4815	79.6296	29.6296	75.9259	77.7778	79.6296	57.4074	37.037	59.2593	40.7407	42.5926	42.5926	85.1852	87.037	27.7778	50	31.4815	83.3333	83.3333	81.4815	83.3333
poly	2	0	13	3	0	0	4	3	0	2	0	10	1	2	0	2	10	0	0	2	0	4	7	0	0	0	3	3	0	0	0	0	0	0	0	0	0	1	0	0	0	0	0	0	0	9	0	1	0
%	3.7037	0	24.0741	5.55556	0	0	7.40741	5.55556	0	3.7037	0	18.5185	1.85185	3.7037	0	3.7037	18.5185	0	0	3.7037	0	7.40741	12.963	0	0	0	5.55556	5.55556	0	0	0	0	0	0	0	0	0	1.85185	0	0	0	0	0	0	0	16.6667	0	1.85185	0
[truncated: 1 more columns]
