# Supplementary material for: The Bothriolepis (Placodermi, Antiarcha) material from the Valentia Slate Formation of the Iveragh Peninsula (middle Givetian, Ireland): Morphology, evolutionary and systematic considerations, phylogenetic and palaeogeographic implications
Source: PLoS One. 2023 Feb 23;18(2):e0280208. doi: 10.1371/journal.pone.0280208 (PMC9949654; doi:10.1371/journal.pone.0280208)
Supplement: S5 Table — (XLSX) [file pone.0280208.s007.xlsx]

## Sheet: GIVETIAN MACROVERTEBRATES 4.0
								SPECIES	GENUS	FAMILY	ORDER	CLASS													SPECIES	GENUS	FAMILY	ORDER	CLASS
					GIVETIAN	EARLY																GIVETIAN	EARLY
					non marine		ORCADIAN LAKE, SCOTLAND, U. K.							21	%							marine		GEROLSTEIN, GERMANY							15	%
								Palaeospondylus gunni	Palaeospondylus	Chondrichthyes	Chondrichthyes	Chondrichthyes	Chondrichthyes	1	4.7619										Onchus sp.	Onchus	Ischnacanthidae	Ischnacanthiformes	Acanthodii	Ischnacanthiformes	1	6.66667
								Diplacanthus striatus	Diplacanthus	Diplacanthidae	Diplacanthiformes	Acanthodii	Diplacanthiformes	3	14.2857										Euporosteus eifelianus	Europorosteus	Actinistia	Actinistia	Sarcopterygii	Actinistia	1	6.66667
								Diplacanthus (Rhadinacanthus) longispinus	Diplacanthus	Diplacanthidae	Diplacanthiformes	Acanthodii													Conchodus elkneri	Conchodus	Dipteridae	Dipnoi	Sarcopterygii	Dipnoi	3	20
								Diplacanthus crassimus	Diplacanthus	Diplacanthidae	Diplacanthiformes	Acanthodii													Rhinodipterus sp.	Rhinodipterus	Dipnoi	Dipnoi	Sarcopterygii
								Mesacanthus peachi	Mesacanthus	Mesacanthidae	Acanthodiformes	Acanthodii	Acanthodiformes	4	19.0476										Archaeonectus pertusus	Archaeonectus	Stomiahykidae	Dipnoi	Sarcopterygii
								Cheiracanthus murchisoni	Cheiracanthus	Cheiracanthidae	Acanthodiformes	Acanthodii													Rhenonema eifeliense	Rhenomema	Holonematidae	Arthrodira	Placodermi	Arthrodira	2	13.3333
								Cheiracanthus latus	Cheiracanthus	Cheiracanthidae	Acanthodiformes	Acanthodii													Heterostius rhenanus	Heterostius	Heterosteidae	Arthrodira	Placodermi
								Acanthodes peachi	Acanthodes	Acanthodidae	Acanthodiformes	Acanthodii													Gerdalepis dohmi	Gerdalepis	Asterolepidae	Antiarcha	Placodermi	Antiarcha	1	6.66667
								Cheirolepis trailli	Cheirolepis	Cheirolepidae	Cheirolepiformes	Actinopterygii	Actinopterygii	1	4.7619										Desmoporella minor	Desmoporella	Ptyctodontidae	Ptyctodontida	Placodermi	Ptyctodontida	5	33.3333
								Holoptychius sp.	Holoptychius	Holoptychiidae	Porolepiformes	Sarcopterygii	Porolepiformes	3	14.2857										Palaeomylus predator	Palaeomylus	Ptyctodontidae	Ptyctodontida	Placodermi
								Glyptolepis leptoipterus	Glyptolepis	Holoptychiidae	Porolepiformes	Sarcopterygii													Ptyctodus sp.	Ptyctodus	Ptyctodontidae	Ptyctodontida	Placodermi
								Glyptolepis paucidens	Glyptolepis	Holoptychiidae	Porolepiformes	Sarcopterygii													Rhyncodus rostratus	Rhyncodus	Ptyctodontidae	Ptyctodontida	Placodermi
								Dipterus valenciennesi	Dipterus	Dipteridae	Dipnoi	Sarcopterygii	Dipnoi	2	9.52381										Goniosteus gerolsteinensis	Goniosteus	Ptyctodontidae	Ptyctodontida	Placodermi
								Dipnoi unnamed	Dipnoi	Dipteridae	Dipnoi	Sarcopterygii													Macropetalichthys pelmensis	Macropetalichthys	Macropetalichthyidae	Petalichthyida	Placodermi	Petalichthyida	2	13.3333
								Osteolepis macrolepidotus	Osteolepis	Osteolepididae	Megalichthyiformes	Sarcopterygii	Megalichthyiformes	2	9.52381										Epipetalichthys minor	Epipetalichthys	Macropetalichthyidae	Petalichthyida	Placodermi
								Gyroptychius milleri	Gyroptychius	Osteolepididae	Megalichthyiformes	Sarcopterygii
								Tristichopterus alatus	Tristichopterus	Tristichopteridae	Eotetrapodiformes	Sarcopterygii	Tristichopteridae	1	4.7619
								Coccosteus decipiens	Coccosteus	Coccosteidae	Arthrodira	Placodermi	Arthrodira	2	9.52381
								Homosteus milleri	Homosteus	Homosteidae	Arthrodira	Placodermi
								Pterichthyodes milleri	Pteichthyodes	Pterychthyodidae	Antiarcha	Placodermi	Antiarcha	1	4.7619
								Rhamphodopsis trieplandi	Rhamphodopsis	Ptyctodontidae	Ptyctodontida	Placodermi	Ptyctodontida	1	4.7619
					GIVETIAN	EARLY
					non marine		HARMA, ESTONIA							31	%
								Karksilepis parva	Karksilepis	Elasmobranchii	Elasmobranchii	Chondrichthyes	Chondrichthyes	2	6.45161
								Elasmobranchii gen. sp. nov	Elasmobranchii	Elasmobranchii	Elasmobranchii	Chondrichthyes
								Minioracanthus sp.	Minioracnathus	Climatiidae	Climatiformes	Acanthodii	Climatiformes	8	25.8065
								Rhadinacanthus multisulcatus	Rhadinacanthus	Climatiidae	Climatiformes	Acanthodii			0
								Diplacanthus carinatus	Diplacanthus	Climatiidae	Climatiformes	Acanthodii			0
								Diplacanthus gravis	Diplacanthus	Climatiidae	Climatiformes	Acanthodii			0
								Diplacanthus sp.	Diplacanthus	Climatiidae	Climatiformes	Acanthodii			0
								Ptychdictyon rimosum	Ptychodictyon	Climatiidae	Climatiformes	Acanthodii			0
								Ptychdictyon sulcatum	Ptychodictyon	Climatiidae	Climatiformes	Acanthodii			0
								Nostolepis gaujensis	Nostolepis	Climatiidae	Climatiformes	Acanthodii			0
								Markacanthus alius	Markacanthus	Cheiracanthidae	Acanthodiformes	Acanthodii	Acanthodiformes	7	22.5806
								Cheiracanthus longicostatus	Cheiracanthus	Cheiracanthidae	Acanthodiformes	Acanthodii
								Cheiracanthus brevicostatus	Cheiracanthus	Cheiracanthidae	Acanthodiformes	Acanthodii
								Cheiracanthus sp. nov. 1	Cheiracanthus	Cheiracanthidae	Acanthodiformes	Acanthodii
								Cheiracanthus sp. nov. 2	Cheiracanthus	Cheiracanthidae	Acanthodiformes	Acanthodii
								Homacanthus gracilis	Homacanthus	Diplacanthiformes	Acanthodiformes	Acanthodii
								Acanthodidae gen. sp. nov.	Acanthodidae	Acanthodidae	Acanthodiformes	Acanthodii
								Cheirolepis sp.	Cheirolepis	Cheirolepidae	Cheirolepiformes	Actinopterygii	Actinopterygii	1	3.22581
								Onychodus sp.	Onychodus	Onychodontidae	Onychodontiformes	Sarcopterygii	Onychodontiformes	2	6.45161
								Hamodus lutkevishi	Hamodus	Onychodontidae	Onychodontiformes	Sarcopterygii
								Glyptolepis karksiensis	Glyptolepis	Holoptychiidae	Porolepiformes	Sarcopterygii	Porolepiformes	2	6.45161
								Holoptychiidae indet	Holoptychiidae	Holoptychiidae	Porolepiformes	Sarcopterygii
								Gyroptichius elgae	Gyroptychius	Osteolepididae	Megalichthyiformes	Sarcopterygii	Megalichthyiformes	1	3.22581
								Homostius latus	Homostius	Homosteidae	Arthrodira	Placodermi	Arthrodira	6	19.3548
								Holonema harmae	Holonema	Holonematiidae	Arthrodira	Placodermi
								Tropinema harmae	Tropinema	Holonematidae	Arthrodira	Placodermi
								Heterostius ingens	Heterostius	Heterosteidae	Arthrodira	Placodermi
								Coccosteus markae	Coccosteus	Heterosteidae	Arthrodira	Placodermi
								Actinolepis magna	Actinolepis	Actinolepididae	Arthrodira	Placodermi
								Asterolepis dellei	Asterolepis	Asterolepididae	Antiarcha	Placodermi	Antiarcha	2	6.45161
								Asterolepis sp.	Asterolepis	Asterolepididae	Antiarcha	Placodermi			0
					GIVETIAN	MIDDLE																GIVETIAN	MIDDLE
					non marine		AZTEC, ANTARCTICA							70	%							marine		ROCKPORT, MICHIGAN, USA							11	%
								Mcmurdodus featherensis	Mcmurdodus	Mcmurdodontidae	Xenacanthiformes	Chondrichthyes	Chondrichthyes	5	7.14286										Ctenacanthus sp.	Ctenacanthus	Ctenacanthidae	Elasmobranchii	Chondrichthyes	Chondrichthyes	2	18.1818
								Antarctilamna prisca	Antarctilamna	Elasmobranchii	Elasmobranchii	Chondrichthyes													Acondylacanthus gracillimus	Acondylacanthus	Elasmobranchii	Elasmobranchii	Chondrichthyes
								Anareodus statei	Anareodus	Aztecodontidae	Elasmobranchii	Chondrichthyes													Machaeracanthus sp.	Machaeracanthus	Machaeracanthidae	Ischnacanthiformes	Acanthodii	Ischnacanthiformes	1	9.09091
								Aztecodus harmesenae	Aztecodus	Aztecodontidae	Elasmobranchii	Chondrichthyes													Gyracanthus sp.	Gyracanthus	Gyracanthidae	Climatiiformes	Acanthodii	Climatiiformes	1	9.09091
								Portalodus bradshowae	Portalodus	Omalodontidae	Elasmobranchii	Chondrichthyes													Onychodus sp.	Onychodus	Onychodontidae	Onychodontiformes	Sarcopterygii	Onychodontiformes	1	9.09091
								Milesacanthus antarctica	Mileacanthus	Climatiidae	Climatiformes	Acanthodii	Climatiformes	6	8.57143										Cheirodipterus onawayensis	Cheirodipterus	Dipnoi	Dipnoi	Sarcopterygii	Dipnoi	1	9.09091
								Culmacanthus antarctica	Culmacanthus	Climatiidae	Climatiformes	Acanthodii													Protitanichthys rockportensis	Protitanichthys	Coccosteidae	Arthrodira	Placodermi	Arthrodira	6	54.5455
								Nostelepis gaujensis	Nostelepis	Climatiidae	Climatiformes	Acanthodii													Dinomylostoma sp.	Dinomylostoma	Mylostomatidae	Arthrodira	Placodermi
								Pechoralepis juoazi	Pechoralepis	Climatiidae	Climatiformes	Acanthodii													Holonema rugosum	Holonema	Holonematiidae	Arthrodira	Placodermi
								Antarctonchus glacialis	Antarctonchus	Climatiidae	Climatiformes	Acanthodii													Holonema farrowi	Holonema	Holonematiidae	Arthrodira	Placodermi
								Gyracanthides warreni	Gyracanthides	Gyracanthidae	Climatiformes	Acanthodii													Dinichthys sp.	Dinichthys	Dinichthyidae	Arthrodira	Placodermi
								Cheiracanthus sp.	Cheiracanthus	Cheiracanthidae	Acanthodiformes	Acanthodii	Acanthodiformes	1	1.42857										Mylostoma sp.	Mylostoma	Mylostomidae	Arthrodira	Placodermi
								Donnrosenia schaefferi	Donnrosenia	Howqualepididae	Actinopterygii	Actinopterygii	Actinopterygii	1	1.42857									NON	Bothriolepis sp.	Bothriolepis	Bothriolepididae	Antiarcha	Placodermi		0
								Miguashaia grossi	Miguashaia	Miguashiidae	Actinistia	Sarcopterygii	Actinistia	1	1.42857										Eczematolepis sp	Eczematolepis	Ptyctodontidae	Ptyctodontida	Placodermi	Ptyctodontida	1	9.09091
								Porolepiformes sp.	Porolepiformes	Porolepiformes	Porolepiformes	Sarcopterygii	Porolepiformes	1	1.42857
								Howidipterus sp.	Howidipterus	Dipteridae	Dipnoi	Sarcopterygii	Dipnoi	3	4.28571
								Ctenodontid sp.	Ctenodontidae	Ctenodontidae	Dipnoi	Sarcopterygii										GIVETIAN	MIDDLE
								Eoctenodus sp.	Eoctenodus	Dipnoi	Dipnoi	Sarcopterygii										marine		HAIKOU, SOUTH CHINA							11	%
								Mahalalepis resima	Mahalalepis	Megalichthyidae	Megalichthyiformes	Sarcopterygii	Megalichthyiformes	5	7.14286										Heimenia sp.	Heimenia	Porolepididae	Porolepiformes	Sarcopterygii	Porolepiformes	1	9.09091
								Gyroptychius antarcticus	Gyroptychius	Osteolepiddae	Osteolepiformes	Sarcopterygii													Jiuchengia longoccipita	Jiuchengia	Coccosteidae	Arthrodira	Placodermi	Arthrodira	3	27.2727
								Koharalepis jarviki	Koharalepis	Osteolepiddae	Osteolepiformes	Sarcopterygii													Yiniostius major	Yiniostius	Arthrodira	Arthrodira	Placodermi
								Vorobjevaia dolonodon	Vorobjevaia	indet	Osteolepiformes	Sarcopterygii
								Platyethmoidea antarctica	Platyethmoidea	Osteolepiddae	Osteolepiformes	Sarcopterygii													Kunmingolepis lucaowanensis	Kunmingolepis	Arthrodira	Arthrodira	Placodermi			total Antiarcha
								Aztecia mahalae	Aztecia	Sauriptidae	Rhizodontida	Sarcopterygii	Rhizodontida	1	1.42857										Dianolepis liui	Dianolepis	Bothriolepididae	Antiarcha	Placodermi	Antiarcha	3	27.2727
								Notorhizodon mackelveyi	Notorhizodon	Tristichopteridae	Eotetrapodiformes	Sarcopterygii	Tristichopteridae	1	1.42857										Xichonolepis qujingensis	Xichonolepis	Antiarcha	Antiarcha	Placodermi
								Antarctolepis gunni	Antarctolepis	Arthrodira	Arthrodira	Placodermi	Arthrodira	5	7.14286										Hunanolepis tieni	Hunnolepis	Antiarcha	Antiarcha	Placodermi
								Groenlandaspis antacrtica	Groenlandaspis	Groenlandaspididae	Arthrodira	Placodermi													Bothriolepis tungseni	Bothriolepis	Bothriolepididae	Antiarcha	Placodermi	Bothriolepis	1	9.09091
								Groenlandaspis sp.	Groenlandaspis	Groenlandaspididae	Arthrodira	Placodermi													Quasipetalichthys haikouensis	Quasipetalichthyis	Quasipetalichthyidae	Petalichthyida	Placodermi	Petalichthyida	2	18.1818
								Boomeraspis goujeti	Boomeraspis	Groenlandaspididae	Arthrodira	Placodermi													Yangalepis jinningensis	Yangalepis	Petalichthyida	Petalichthyida	Placodermi
								Phlyctenii indet.	Phlyctaenii	Phlyctaenii	Arthrodira	Placodermi													Exutaspis megista	Exutaspis	Placodermi	Placodermi	Placodermi	Placodermi	1	9.09091
								Austrophyllolepis quiltyi	Austrophyllolepis	Phyllolepididae	Arthrodira	Placodermi	Arthrodira (Phyllolepida)	5	7.14286
								Austrophyllolepis youngi	Austrophyllolepis	Phyllolepididae	Arthrodira	Placodermi
								Placolepis tingeyi	Placolepis	Phyllolepididae	Arthrodira	Placodermi
								Phyllolepididae sp.	Phyllolepididae	Phyllolepididae	Arthrodira	Placodermi
								Antarctaspis mcmurdoensis	Antarctaspis	Antarctaspididae	Arthrodira	Placodermi
								Venezuelepis antarctica	Venezuelepis	Asterolepidoidei	Antiarcha	Placodermi	Antiarcha (non Bothriolepis)	2	2.85714
								Pampulaspis antarctica	Pampulaspis	Antiarcha	Antiarcha	Placodermi
								Bothriolepis antarctica	Bothriolepis	Bothriolepididae	Antiarcha	Placodermi	Bothriolepis	23	32.8571
								Bothriolepis alexi	Bothriolepis	Bothriolepididae	Antiarcha	Placodermi
								Bothriolepis askinae	Bothriolepis	Bothriolepididae	Antiarcha	Placodermi
								Bothriolepis barretti	Bothriolepis	Bothriolepididae	Antiarcha	Placodermi
								Bothriolepis karawaka	Bothriolepis	Bothriolepididae	Antiarcha	Placodermi
								Bothriolepis kohni	Bothriolepis	Bothriolepididae	Antiarcha	Placodermi
								Bothriolepis macphersoni	Bothriolepis	Bothriolepididae	Antiarcha	Placodermi
								Bothriolepis mawsoni	Bothriolepis	Bothriolepididae	Antiarcha	Placodermi
								Bothriolepis vuwae	Bothriolepis	Bothriolepididae	Antiarcha	Placodermi
								Bothriolepis portalensis	Bothriolepis	Bothriolepididae	Antiarcha	Placodermi
								Bothriolepis sp.	Bothriolepis	Bothriolepididae	Antiarcha	Placodermi		10
					GIVETIAN	LATE																GIVETIAN	LATE
					non marine		THE CLETTS, SCOTLAND, U. K.							37	%							marine		CEDAR VALLEY, IOWA, USA							15	%
								Stregotrachelus rostridens	Stregotrachelus	Stegotrachelidae	Palaeonisciformes	Actinopterygii	Actinopterygii	1	2.7027										Phoebodus macisaacsi	Phoebodus	Phoebodontidae	Ctenacanthiformes	Chondrichthyes	Ctenacanthiformes	1	6.66667
								Pentlandia macroptera	Pentlandia	Phaneopleuridae	Dipnoi	Sarcopterygii	Dipnoi	2	5.40541										Onychodus sigmoides	Onychodus	Onychodontidae	Onychodontiformes	Sarcopterygii	Onychodontiformes	1	6.66667
								Dipterus macropterus	Dipterus	Dipteridae	Dipnoi	Sarcopterygii			0										Straitonia sp.	Straitonia	Dipnoi	Dipnoi	Sarcopterygii	Dipnoi	4	26.6667
								Tristichopterus sp.	Tristichopterus	Tristichopteridae	Eotetrapodoformes	Sarcopterygii	Tristichopteridae	1	2.7027										Iowadipterus halli	Iowadipterus	Holodontidae	Dipnoi	Sarcopterygii
								Watsonosteus fletti	Watsonosteus	Coccosteidae	Arthrodira	Placodermi	Arthrodira	2	5.40541										Dipterus uddeni	Dipterus	Dipteridae	Dipnoi	Sarcopterygii
								Coccosteus sp. nov.	Coccosteus	Coccosteidae	Arthrodira	Placodermi													Dipterus calvani	Dipterus	Dipteridae	Dipnoi	Sarcopterygii
								Microbrachius dicki	Microbrachius	Microbrachidae	Antiarcha	Antiarcha	Antiarcha	1	2.7027										Dinichthys pustulosus	Dinichthys	Dinichthyidae	Arthrodira	Placodermi	Arthrodira	2	13.3333
																									Dinichthys tuberculatus	Dinichthys	Dinichthyidae	Arthrodira	Placodermi
					GIVETIAN	LATE																			Palaeomylus greeni	Palaeomylus	Ptyctodontidae	Ptyctodontida	Placodermi	Ptyctodontida	7	46.6667
					non marine		MOUNT HOWITT, VICTORIA, AUSTRALIA							15	%										Ptyctodus ferox	Ptyctodus	Ptyctodontidae	Ptyctodontida	Placodermi			0
								Howittacanthus kentoni	Howittacanthus	Acanthodidae	Acanthodiformes	Acanthodii	Acanthodiformes	4	26.6667										Ptyctodus calceolus	Ptyctodus	Ptyctodontidae	Ptyctodontida	Placodermi			0
								Acanthodidae indet. 1	Acanthodidae	Acanthodidae	Acanthodiformes	Acanthodii													Ptyctodus uddeni	Ptyctodus	Ptyctodontidae	Ptyctodontida	Placodermi			0
								Acanthodidae indet. 2	Acanthodidae	Acanthodidae	Acanthodiformes	Acanthodii													Rhynchodus excavatuts	Rhynchodus	Ptyctodontidae	Ptyctodontida	Placodermi			0
								Acanthodidae indet. 3	Acanthodidae	Acanthodidae	Acanthodiformes	Acanthodii													Gamphacanthus politus	Gamphacanthus	Ptyctodontidae	Ptyctodontida	Placodermi			0
								Howqualepis rostridens	Howqualepis	Palaeoniscidae	Palaeonisciformes	Actinopterygii	Actinopterygii	1	6.66667										Ptyctodopsis mezelli	Ptyctodopsis	Ptyctodontidae	Ptyctodontida	Placodermi			0
								Gavinia syntrips	Gavinia	Miguashaiidae	Actinistia	Sarcopterygii	Actinistia	1	6.66667
								Howidipterus donnae	Howidipterus	Dipteridae	Dipnoi	Sarcopterygii	Dipnoi	2	13.3333
								Barwickia downunda	Barwickia	Fleurantiidae	Dipnoi	Sarcopterygii
								Osteolepididae	Osteolepididae	Osteolepididae	Osteolepiformes	Sarcopterygii	Megalichthyiformes	1	6.66667
								Groenlandaspis sp.	Groenlandaspis	Groenlandaspididae	Arthrodira	Placodermi	Arthrodira	1	6.66667
								Austrophyllolepis ritchiei	Austrophyllolepis	Phyllolepididae	Arthrodira	Placodermi	Arthrodira (Phyllolepida)	1	6.66667
								Briagalepis warreni	Briagalepis	Bothriolepididae	Antiarcha	Antiarcha	Antiarcha	1	6.66667
								Bothriolepis gipplandsiensis	Bothriolepis	Bothriolepididae	Antiarcha	Placodermi	Bothriolepis	3	20
								Bothriolepis cullodensis	Bothriolepis	Bothriolepididae	Antiarcha	Placodermi
								Bothriolepis fergusoni	Bothriolepis	Bothriolepididae	Antiarcha	Placodermi
					GIVETIAN	LATE
					non marine		ABAVA, ESTONIA							16	%
								Elasmobrachiii indet.	Elasmobranchii	Elasmobranchii	Elasmobranchii	Chondrichthyes	Elasmobranchii	1	6.25
								Cheiracanthus brevicostatus	Cheiracanthus	Cheiracanthiidae	Acanthodiformes	Acanthodii	Acanthodiformes	5	31.25
								Acanthodes sp. 1	Acanthodes	Acanthodiidae	Acanthodiformes	Acanthodii
								Acanthodes sp. 2	Acanthodes	Acanthodiidae	Acanthodiformes	Acanthodii
								Acanthodes sp. 3	Acanthodes	Acanthodiidae	Acanthodiformes	Acanthodii
								Acanthodes sp. 4	Acanthodes	Acanthodiidae	Acanthodiformes	Acanthodii
								Moythomasia sp.	Moythomasia	Moythomasiidae	Palaeonisciformes	Actinopterygii	Actinopterygii	1	6.25
								Hamodus lutkevitshi	Hamodus	Onychodontidae	Onychodontiformes	Sarcopterygii	Onychodontiformes	1	6.25
								Laccognathus sp.	Laccognathus	Holoptychiidae	Porolepiformes	Sarcopterygii	Porolepiformes	1	6.25
								Dipnoi indet.	Dipnoi	Dipnoi	Dipnoi	Sarcopterygii	Dipnoi	1	6.25
								Panderichthys sp.	Panderichthys	Panderichthyidae	Eotetrapodiformes	Sarcopterygii	Elpistostegalia	1	6.25
								Livosteus grandis	Livosteus	Coccosteidae	Arthrodira	Placodermi	Arthrodira	3	18.75
								Hybosteus mirabilis	Hybosteus	Arthrodira	Arthrodira	Placodermi
								Plourdosteus panderi	Plourdosteus	Panxiosteidae	Arthrodira	Placodermi
								Byssacanthus sp.	Byssacanthus	Asterolepididae	Antiarcha	Placodermi	Antiarcha	2	12.5
								Microbrachius dicki	Micobrachius	Microbrachiidae	Antiarcha	Placodermi
					GIVETIAN	LATE
					non marine		GAUJA, LATVIA							16	%
								Devononchus concinnus	Devononchus	Ischnacanthidae	Ischnacanthiformes	Acanthodii	Ischnacanthiformes	1	6.25
								Acanthodes sp.	Acanthodes	Acanthodidae	Acanthodiformes	Acanthodii	Acanthodiformes	2	12.5
								Lodeacanthus gaujicus	Lodeacanthus	Mesacanthidae	Acanthodiformes	Acanthodii
								Haplacanthus ehrmanensis	Haplacanthus	Diplacanthiformes	Diplacanthiformes	Acanthodii	Diplacanthiformes	1	6.25
								Nostolepis guajensis	Nostolepis	Acanthodii	Acanthodii	Acanthodii	Acanthodii	3	18.75
								Nodacosta pauli	Nodacosta	Acanthodii	Acanthodii	Acanthodii
								Cheirolepis sp.	Cheirolepis	Cheirolepidae	Cheirolepiformes	Actinopterygii	Actinopterygii	1	6.25
								Strunius sp. nov.	Strunius	Onychodontidae	Onychodontiformes	Sarcopterygii	Onychodontiformes	1	6.25
								Miguashaia grossi	Miguashaia	Miguashaiidae	Actinistia	Sarcopterygii	Actinistia	1	6.25
								Laccognathus grossi	Laccognathus	Holoptychiidae	Porolepiformes	Sarcopterygii	Porolepiformes	2	12.5
								Glyptolepis baltica	Glyptolepis	Holoptychiidae	Porolepiformes	Sarcopterygii
								Grossipiterus crassus	Grossipterus	Dipteridae	Dipnoi	Sarcopterygii	Dipnoi	3	18.75
								Griphognathus minutidens	Griphognathus	Holodontidae	Dipnoi	Sarcopterygii
								Rhinodiperus secans	Rhinodipterus	Dipnoi	Dipnoi	Sarcopterygii
								Latvius sp.	Latvius	Osteolepididae	Megalichthyiformes	Sarcopterygii	Megalichthyiformes	2	12.5
								Megadonichthys kurikae	Megadonichthys	Osteolepididae	Megalichthyiformes	Sarcopterygii
								Eusthenopteron kurshi	Eusthenopteron	Tristichopterididae	Eotetrapodiformes	Sarcopterygii	Tristichopterididae	1	6.25
								Panderichthys rhombolepis	Panderichthys	Panderichthyidae	Eotetrapodiformes	Sarcopterygii	Elpistostegidae	2	12.5
								Livoniana multidentata	Livoniana	Panderichthyidae	Eotetrapodiformes	Sarcopterygii
								Plourdosteus livonicus	Plourdosteus	Panxiosteiidae	Arthrodira	Placodermi	Arthrodira	2	12.5
								Plourdosteus panderi	Plourdosteus	Panxiosteiidae	Arthrodira	Placodermi
								Asterolepis ornata	Asterolepis	Asterolepididae	Antiarcha	Placodermi	Antiarcha	1	6.25
					GIVETIAN	EARLY
					non marine		VALENTIA, IRELAND							4	%
								Dipnoi	Dipnoi	Dipnoi	Dipnoi	Sarcopterygii	Dipnoi	1	25
								Rhizodontida sp.	Rhizodontida	Rhizodontida	Rhizodontida	Sarcopterygii	Rhizodontida	1	25
								Tetrapoda	Tetrapoda	Tetrapoda	Tetrapoda	Tetrapoda	Tetrapoda	1	25
								Bothriolepis dairbhrensis	Bothriolepis	Bothriolepididae	Antiarcha	Placodermi	Bothriolepis	1	25
