# Supplementary material for: The Bothriolepis (Placodermi, Antiarcha) material from the Valentia Slate Formation of the Iveragh Peninsula (middle Givetian, Ireland): Morphology, evolutionary and systematic considerations, phylogenetic and palaeogeographic implications
Source: PLoS One. 2023 Feb 23;18(2):e0280208. doi: 10.1371/journal.pone.0280208 (PMC9949654; doi:10.1371/journal.pone.0280208)
Supplement: S6 Table — (XLSX) [file pone.0280208.s008.xlsx]

## Sheet: ANTIARCHS
								SPECIES	GENUS	FAMILY	ORDER	CLASS														SPECIES	GENUS	FAMILY	ORDER	CLASS
					GIVETIAN	EARLY																	GIVETIAN	EARLY
					non marine		ORCADIAN LAKE, SCOTLAND, U. K.							21		21							marine		GEROLSTEIN, GERMANY							15
								Palaeospondylus gunni	Palaeospondylus	Chondrichthyes	Chondrichthyes	Chondrichthyes	Chondrichthyes	1	Chondrichthyes	1										Euporosteus eifelianus	Europorosteus	Actinistia	Actinistia	Sarcopterygii	Actinistia	1
								Cheirolepis trailli	Cheirolepis	Cheirolepidae	Cheirolepiformes	Actinopterygii	Actinopterygii	1	Actinopterygii	1										Conchodus elkneri	Conchodus	Dipteridae	Dipnoi	Sarcopterygii	Dipnoi	3
								Holoptychius sp.	Holoptychius	Holoptychiidae	Porolepiformes	Sarcopterygii	Porolepiformes	3	Sarcopterygii	8										Rhinodipterus sp.	Rhinodipterus	Dipnoi	Dipnoi	Sarcopterygii
								Glyptolepis leptoipterus	Glyptolepis	Holoptychiidae	Porolepiformes	Sarcopterygii														Archaeonectus pertusus	Archaeonectus	Stomiahykidae	Dipnoi	Sarcopterygii
								Glyptolepis paucidens	Glyptolepis	Holoptychiidae	Porolepiformes	Sarcopterygii														Rhenonema eifeliense	Rhenomema	Holonematidae	Arthrodira	Placodermi	Arthrodira	2
								Dipterus valenciennesi	Dipterus	Dipteridae	Dipnoi	Sarcopterygii	Dipnoi	2												Heterostius rhenanus	Heterostius	Heterosteidae	Arthrodira	Placodermi
								Dipnoi unnamed	Dipnoi	Dipteridae	Dipnoi	Sarcopterygii														Gerdalepis dohmi	Gerdalepis	Asterolepidae	Antiarcha	Placodermi	Antiarcha	1	Asterolepidae	1
								Osteolepis macrolepidotus	Osteolepis	Osteolepididae	Megalichthyiformes	Sarcopterygii	Megalichthyiformes	2												Desmoporella minor	Desmoporella	Ptyctodontidae	Ptyctodontida	Placodermi	Ptyctodontida	5
								Gyroptychius milleri	Gyroptychius	Osteolepididae	Megalichthyiformes	Sarcopterygii														Palaeomylus predator	Palaeomylus	Ptyctodontidae	Ptyctodontida	Placodermi
								Tristichopterus alatus	Tristichopterus	Tristichopteridae	Eotetrapodiformes	Sarcopterygii	Eotetrapodiformes	1												Ptyctodus sp.	Ptyctodus	Ptyctodontidae	Ptyctodontida	Placodermi
								Coccosteus decipiens	Coccosteus	Coccosteidae	Arthrodira	Placodermi	Arthrodira	2	Arthrodira	2										Rhyncodus rostratus	Rhyncodus	Ptyctodontidae	Ptyctodontida	Placodermi
								Homosteus milleri	Homosteus	Homosteidae	Arthrodira	Placodermi														Goniosteus gerolsteinensis	Goniosteus	Ptyctodontidae	Ptyctodontida	Placodermi
								Pterichthyodes milleri	Pterichthyodes	Pterychthyodidae	Antiarcha	Placodermi	Antiarcha	1	Antiarcha	1	Pterychthyodidae	1								Macropetalichthys pelmensis	Macropetalichthys	Macropetalichthyidae	Petalichthyida	Placodermi	Petalichthyida	2
								Rhamphodopsis trieplandi	Rhamphodopsis	Ptyctodontidae	Ptyctodontida	Placodermi	Ptyctodontida	1	Ptyctodontida	1										Epipetalichthys minor	Epipetalichthys	Macropetalichthyidae	Petalichthyida	Placodermi
								Diplacanthus striatus	Diplacanthus	Diplacanthidae	Diplacanthiformes	Acanthodii	Diplacanthiformes	3	Acanthodii	7										Onchus sp.	Onchus	Ischnacanthidae	Ischnacanthiformes	Acanthodii	Ischnacanthiformes	1
								Diplacanthus (Rhadinacanthus) longispinus	Diplacanthus	Diplacanthidae	Diplacanthiformes	Acanthodii
								Diplacanthus crassimus	Diplacanthus	Diplacanthidae	Diplacanthiformes	Acanthodii
								Mesacanthus peachi	Mesacanthus	Mesacanthidae	Acanthodiformes	Acanthodii	Acanthodiformes	4
								Cheiracanthus murchisoni	Cheiracanthus	Cheiracanthidae	Acanthodiformes	Acanthodii
								Cheiracanthus latus	Cheiracanthus	Cheiracanthidae	Acanthodiformes	Acanthodii
								Acanthodes peachi	Acanthodes	Acanthodidae	Acanthodiformes	Acanthodii
					GIVETIAN	EARLY
					non marine		HARMA, ESTONIA							31		31
								Karksilepis parva	Karksilepis	Elasmobranchii	Elasmobranchii	Chondrichthyes	Chondrichthyes	2	Chondrichthyes	2
								Elasmobranchii gen. sp. nov	Elasmobranchii	Elasmobranchii	Elasmobranchii	Chondrichthyes
								Cheirolepis sp.	Cheirolepis	Cheirolepidae	Cheirolepiformes	Actinopterygii	Actinopterygii	1	Actinopterygii	1
								Onychodus sp.	Onychodus	Onychodontidae	Onychodontiformes	Actinopterygii	Onychodontiformes	2	Sarcopterygii	5
								Hamodus lutkevishi	Hamodus	Onychodontidae	Onychodontiformes	Actinopterygii
								Glyptolepis karksiensis	Glyptolepis	Holoptychiidae	Porolepiformes	Sarcopterygii	Porolepiformes	2
								Holoptychiidae indet	Holoptychiidae	Holoptychiidae	Porolepiformes	Sarcopterygii
								Gyroptichius elgae	Gyroptychius	Osteolepididae	Megalichthyiformes	Sarcopterygii	Megalichthyiformes	1
								Homostius latus	Homostius	Homosteidae	Arthrodira	Placodermi	Arthrodira	6	Arthrodira	6
								Holonema harmae	Holonema	Holonematiidae	Arthrodira	Placodermi
								Tropinema harmae	Tropinema	Holonematidae	Arthrodira	Placodermi
								Heterostius ingens	Heterostius	Heterosteidae	Arthrodira	Placodermi
								Coccosteus markae	Coccosteus	Heterosteidae	Arthrodira	Placodermi
								Actinolepis magna	Actinolepis	Actinolepididae	Arthrodira	Placodermi
								Asterolepis dellei	Asterolepis	Asterolepididae	Antiarcha	Placodermi	Antiarcha	2	Antiarcha	2	Asterolepididae	2
								Asterolepis sp.	Asterolepis	Asterolepididae	Antiarcha	Placodermi
								Minioracanthus sp.	Minioracnathus	Climatiidae	Climatiformes	Acanthodii	Climatiformes	8	Acanthodi	15
								Rhadinacanthus multisulcatus	Rhadinacanthus	Climatiidae	Climatiformes	Acanthodii
								Diplacanthus carinatus	Diplacanthus	Climatiidae	Climatiformes	Acanthodii
								Diplacanthus gravis	Diplacanthus	Climatiidae	Climatiformes	Acanthodii
								Diplacanthus sp.	Diplacanthus	Climatiidae	Climatiformes	Acanthodii
								Ptychdictyon rimosum	Ptychodictyon	Climatiidae	Climatiformes	Acanthodii
								Ptychdictyon sulcatum	Ptychodictyon	Climatiidae	Climatiformes	Acanthodii
								Nostolepis gaujensis	Nostolepis	Climatiidae	Climatiformes	Acanthodii
								Markacanthus alius	Markacanthus	Cheiracanthidae	Acanthodiformes	Acanthodii	Acanthodiformes	7
								Cheiracanthus longicostatus	Cheiracanthus	Cheiracanthidae	Acanthodiformes	Acanthodii
								Cheiracanthus brevicostatus	Cheiracanthus	Cheiracanthidae	Acanthodiformes	Acanthodii
								Cheiracanthus sp. nov. 1	Cheiracanthus	Cheiracanthidae	Acanthodiformes	Acanthodii
								Cheiracanthus sp. nov. 2	Cheiracanthus	Cheiracanthidae	Acanthodiformes	Acanthodii
								Homacanthus gracilis	Homacanthus	Diplacanthiformes	Acanthodiformes	Acanthodii
								Acanthodidae gen. sp. nov.	Acanthodidae	Acanthodidae	Acanthodiformes	Acanthodii
					GIVETIAN	MIDDLE																	GIVETIAN	MIDDLE
					non marine		AZTEC, ANTARCTICA							57		34							marine		ROCKPORT, MICHIGAN, USA							13
								Mcmurdodus featherensis	Mcmurdodus	Mcmurdodontidae	Xenacanthiformes	Chondrichthyes	Chondrichthyes	5	Chondrichthyes	5										Ctenacanthus sp.	Ctenacanthus	Ctenacanthidae	Elasmobranchii	Chondrichthyes	Chondrichthyes	2
								Antarctilamna prisca	Antarctilamna	Elasmobranchii	Elasmobranchii	Chondrichthyes														Acondylacanthus gracillimus	Acondylacanthus	Elasmobranchii	Elasmobranchii	Chondrichthyes
								Anareodus statei	Anareodus	Aztecodontidae	Elasmobranchii	Chondrichthyes														Onychodus sp.	Onychodus	Onychodontidae	Onychodontiformes	Sarcopterygii	Onychodontiformes	1
								Aztecodus harmesenae	Aztecodus	Aztecodontidae	Elasmobranchii	Chondrichthyes														Cheirodipterus onawayensis	Cheirodipterus	Dipnoi	Dipnoi	Sarcopterygii	Dipnoi	1
								Portalodus bradshowae	Portalodus	Omalodontidae	Elasmobranchii	Chondrichthyes														Protitanichthys rockportensis	Protitanichthys	Coccosteidae	Arthrodira	Placodermi	Arthrodira	6
								Donnrosenia schaefferi	Donnrosenia	Howqualepididae	Actinopterygii	Actinopterygii	Actinopterygii	1	Actinopterygii	1										Dinomylostoma sp.	Dinomylostoma	Mylostomatidae	Arthrodira	Placodermi
								Miguashaia grossi	Miguashaia	Miguashiidae	Actinistia	Sarcopterygii	Actinistia	1	Sarcopterygii	11										Holonema rugosum	Holonema	Holonematiidae	Arthrodira	Placodermi
								Porolepiformes sp.	Porolepiformes	Porolepiformes	Porolepiformes	Sarcopterygii	Porolepiformes	1												Holonema farrowi	Holonema	Holonematiidae	Arthrodira	Placodermi
								Howidipterus sp.	Howidipterus	Dipteridae	Dipnoi	Sarcopterygii	Dipnoi	3												Dinichthys sp.	Dinichthys	Dinichthyidae	Arthrodira	Placodermi
								Ctenodontid sp.	Ctenodontidae	Ctenodontidae	Dipnoi	Sarcopterygii														Mylostoma sp.	Mylostoma	Mylostomidae	Arthrodira	Placodermi
								Eoctenodus sp.	Eoctenodus	Dipnoi	Dipnoi	Sarcopterygii													NON	Bothrolepis sp.	Bothriolepis	Bothriolepididae	Antiarcha	Placodermi		0
								Gyroptychius antarcticus	Gyroptychius	Osteolepiddae	Osteolepiormes	Sarcopterygii	Osteolepiormes	3												Eczematolepis sp	Eczematolepis	Ptyctodontidae	Ptyctodontida	Placodermi	Ptyctodontida	1
								Koharalepis jarviki	Koharalepis	Osteolepiddae	Osteolepiormes	Sarcopterygii														Machaeracanthus sp.	Machaeracanthus	Machaeracanthidae	Ischnacanthiformes	Acanthodii	Ischnacanthiformes	1
								Platyethmoidea antarctica	Platyethmoidea	Osteolepiddae	Osteolepiormes	Sarcopterygii														Gyracanthus sp.	Gyracanthus	Gyracanthidae	Climatiiformes	Acanthodii	Climatiiformes	1
								Aztecia mahalae	Aztecia	Sauriptidae	Rhizodontida	Sarcopterygii	Rhizodontida	1
								Mahalalepis resima	Mahalalepis	Megalichthyidae	Megalichthyiformes	Sarcopterygii	Megalichthyiformes	1									GIVETIAN	MIDDLE
								Notorhizodon mackelveyi	Notorhizodon	Tristichopteridae	Eotetrapodiformes	Sarcopterygii	Eotetrapodiformes	1									marine		HAIKOU, SOUTH CHINA							11
								Antarctolepis gunni	Antarctolepis	Arthrodira	Arthrodira	Placodermi	Arthrodira	5	Arthrodira	5										Heimenia sp.	Heimenia	Porolepididae	Porolepiformes	Sarcopterygii	Porolepiformes	1
								Groenlandaspis antacrtica	Groenlandaspis	Groenlandaspididae	Arthrodira	Placodermi														Jiuchengia longoccipita	Jiuchengia	Coccosteidae	Arthrodira	Placodermi	Arthrodira	3
								Groenlandaspis sp.	Groenlandaspis	Groenlandaspididae	Arthrodira	Placodermi														Yiniostius major	Yiniostius	Arthrodira	Arthrodira	Placodermi
								Boomeraspis goujeti	Boomeraspis	Groenlandaspididae	Arthrodira	Placodermi														Kunmingolepis lucaowanensis	Kunmingolepis	Arthrodira	Arthrodira	Placodermi
								Phlyctenii indet.	Phlyctaenii	Phlyctaenii	Arthrodira	Placodermi														Quasipetalichthys haikouensis	Quasipetalichthyis	Quasipetalichthyidae	Petalichthyida	Placodermi	Petalichthyida	2
								Austrophyllolepis quiltyi	Austrophyllolepis	Phyllolepididae	Arthrodira	Placodermi	Arthrodira (Phyllolepida)	5	Arthrodira (Phyllolepida)	5										Yangalepis jinningensis	Yangalepis	Petalichthyida	Petalichthyida	Placodermi
								Austrophyllolepis youngi	Austrophyllolepis	Phyllolepididae	Arthrodira	Placodermi														Dianolepis liui	Dianolepis	Bothriolepididae	Antiarcha	Placodermi	Antiarcha	3	Bothriolepididae	1
								Placolepis tingeyi	Placolepis	Phyllolepididae	Arthrodira	Placodermi														Bothriolepis tungseni	Bothriolepis	Bothriolepididae	Antiarcha	Placodermi	Bothriolepis	1	Bothriolepis	1
								Phyllolepididae sp.	Phyllolepididae	Phyllolepididae	Arthrodira	Placodermi														Xichonolepis qujingensis	Xichonolepis	Antiarcha	Antiarcha	Placodermi			Antiarcha	2
								Antarctaspis mcmurdoensis	Antarctaspis	Antarctaspididae	Arthrodira	Placodermi						total Antiarcha	25							Hunanolepis tieni	Hunnolepis	Antiarcha	Antiarcha	Placodermi
								Bothriolepis antarctica	Bothriolepis	Bothriolepididae	Antiarcha	Placodermi		1			Bothriolepis	23	92	%						Exutaspis megista	Exutaspis	Placodermi	Placodermi	Placodermi	Placodermi	1
								Bothriolepis alexi	Bothriolepis	Bothriolepididae	Antiarcha	Placodermi		1
								Bothriolepis askinae	Bothriolepis	Bothriolepididae	Antiarcha	Placodermi		1
								Bothriolepis barretti	Bothriolepis	Bothriolepididae	Antiarcha	Placodermi		1
								Bothriolepis karawaka	Bothriolepis	Bothriolepididae	Antiarcha	Placodermi		1
								Bothriolepis kohni	Bothriolepis	Bothriolepididae	Antiarcha	Placodermi		1
								Bothriolepis macphersoni	Bothriolepis	Bothriolepididae	Antiarcha	Placodermi		1
								Bothriolepis mawsoni	Bothriolepis	Bothriolepididae	Antiarcha	Placodermi		1
								Bothriolepis vuwae	Bothriolepis	Bothriolepididae	Antiarcha	Placodermi		1
								Bothriolepis portalensis	Bothriolepis	Bothriolepididae	Antiarcha	Placodermi		1
								Bothriolepis sp.	Bothriolepis	Bothriolepididae	Antiarcha	Placodermi		13
								Venezuelepis antarctica	Venezuelepis	Asterolepididae	Antiarcha	Placodermi					Asterolepididae	1	4	%
								Pampulaspis antarctica	Pampulaspis	Antiarcha	Antiarcha	Placodermi					Antiarcha	1	4	%
								Milesacanthus antarctica	Mileacanthus	Climatiidae	Climatiformes	Acanthodii	Climatiformes	6	Acanthodii	7
								Culmacanthus antarctica	Culmacanthus	Climatiidae	Climatiformes	Acanthodii
								Nostelepis gaujensis	Nostelepis	Climatiidae	Climatiformes	Acanthodii
								Pechoralepis juoazi	Pechoralepis	Climatiidae	Climatiformes	Acanthodii
								Antarctonchus glacialis	Antarctonchus	Climatiidae	Climatiformes	Acanthodii
								Gyracanthides warreni	Gyracanthides	Gyracanthidae	Climatiformes	Acanthodii
								Cheiracanthus sp.	Cheiracanthus	Cheiracanthidae	Acanthodiformes	Acanthodii	Acanthodiformes	1
					GIVETIAN	LATE
					non marine		THE CLETTS, SCOTLAND, U. K.
								Stregotrachelus rostridens	Stregotrachelus	Stegotrachelidae	Palaeonisciformes	Actinopterygii	Actinopterygii	1
								Pentlandia macroptera	Pentlandia	Phaneopleuridae	Dipnoi	Sarcopterygii	Dipnoi	2
								Dipterus macropterus	Dipterus	Dipteridae	Dipnoi	Sarcopterygii
								Tristichopterus sp.	Tristichopterus	Tristichopteridae	Eotetrapodoformes	Sarcopterygii	Eotetrapodoformes	1
								Watsonosteus fletti	Watsonosteus	Coccosteidae	Arthrodira	Placodermi	Arthrodira	2
								Coccosteus sp. nov.	Coccosteus	Coccosteidae	Arthrodira	Placodermi
								Microbrachius dicki	Microbrachius	Microbrachidae	Antiarcha	Antiarcha	Antiarcha	1	Microbrachidae	1	Microbrachidae	1
					GIVETIAN	LATE
					non marine		MOUNT HOWITT, VICTORIA, AUSTRALIA							15		15
								Howqualepis rostridens	Howqualepis	Palaeoniscidae	Palaeonisciformes	Actinopterygii	Actinopterygii	1	Actinopterygii	1
								Gavinia syntrips	Gavinia	Miguashaiidae	Actinistia	Sarcopterygii	Actinistia	1	Sarcopterygii	4
								Howidipterus donnae	Howidipterus	Dipteridae	Dipnoi	Sarcopterygii	Dipnoi	2
								Barwickia downunda	Barwickia	Fleurantiidae	Dipnoi	Sarcopterygii											GIVETIAN	LATE
								Osteolepididae	Osteolepididae	Osteolepididae	Osteolepiformes	Sarcopterygii	Osteolepididae	1									marine		CEDAR VALLEY, IOWA, USA							15
								Groenlandaspis sp.	Groenlandaspis	Groenlandaspididae	Arthrodira	Placodermi	Arthrodira	1	Arthrodira	1										Phoebodus macisaacsi	Phoebodus	Phoebodontidae	Ctenacanthiformes	Chondrichthyes	Ctenacanthiformes	1
								Austrophyllolepis ritchiei	Austrophyllolepis	Phyllolepididae	Arthrodira	Placodermi	Arthrdira (Phyllolepida)	1	Arthrdira (Phyllolepida)	1		total Antiarcha	4							Onychodus sigmoides	Onychodus	Onychodontidae	Onychodontiformes	Sarcopterygii	Onychodontiformes	1
								Briagalepis warreni	Briagalepis	Bothriolepididae	Antiarcha	Antiarcha	Antiarcha	1	Bothriolepididae	1	Bothriolepididae	1	25	%						Straitonia sp.	Straitonia	Dipnoi	Dipnoi	Sarcopterygii	Dipnoi	4
								Bothriolepis gipplandsiensis	Bothriolepis	Bothriolepididae	Antiarcha	Placodermi	Bothriolepis	3	Bothriolepis	3	Bothriolepis	3	75	%						Iowadipterus halli	Iowadipterus	Holodontidae	Dipnoi	Sarcopterygii
								Bothriolepis cullodensis	Bothriolepis	Bothriolepididae	Antiarcha	Placodermi														Dipterus uddeni	Dipterus	Dipteridae	Dipnoi	Sarcopterygii
								Bothriolepis fergusoni	Bothriolepis	Bothriolepididae	Antiarcha	Placodermi			Acanthodiformes	4										Dipterus calvani	Dipterus	Dipteridae	Dipnoi	Sarcopterygii
								Howittacanthus kentoni	Howittacanthus	Acanthodidae	Acanthodiformes	Acanthodii	Acanthodiformes	4												Dinichthys pustulosus	Dinichthys	Dinichthyidae	Arthrodira	Placodermi	Arthrodira	2
								Acanthodidae indet. 1	Acanthodidae	Acanthodidae	Acanthodiformes	Acanthodii														Dinichthys tuberculatus	Dinichthys	Dinichthyidae	Arthrodira	Placodermi
								Acanthodidae indet. 2	Acanthodidae	Acanthodidae	Acanthodiformes	Acanthodii														Palaeomylus greeni	Palaeomylus	Ptyctodontidae	Ptyctodontida	Placodermi	Ptyctodontida	7
								Acanthodidae indet. 3	Acanthodidae	Acanthodidae	Acanthodiformes	Acanthodii														Ptyctodus ferox	Ptyctodus	Ptyctodontidae	Ptyctodontida	Placodermi
					GIVETIAN	LATE																				Ptyctodus calceolus	Ptyctodus	Ptyctodontidae	Ptyctodontida	Placodermi
					non marine		ABAVA, ESTONIA																			Ptyctodus uddeni	Ptyctodus	Ptyctodontidae	Ptyctodontida	Placodermi
														16	Elasmobranchii	1										Rhynchodus excavatuts	Rhynchodus	Ptyctodontidae	Ptyctodontida	Placodermi
								Elasmobrachiii indet.	Elasmobranchii	Elasmobranchii	Elasmobranchii	Chondrichthyes	Elasmobranchii	1	Actinopterygii	1										Gamphacanthus politus	Gamphacanthus	Ptyctodontidae	Ptyctodontida	Placodermi
								Moythomasia sp.	Moythomasia	Moythomasiidae	Palaeonisciformes	Actinopterygii	Actinopterygii	1	Sarcopterygii	4										Ptyctodopsis mezelli	Ptyctodopsis	Ptyctodontidae	Ptyctodontida	Placodermi
								Hamodus lutkevitshi	Hamodus	Onychodontidae	Onychodontiformes	Sarcopterygii	Onychodontiformes	1
								Laccognathus sp.	Laccognathus	Holoptychiidae	Porolepiformes	Sarcopterygii	Porolepiformes	1
								Dipnoa indet.	Dipnoa	Dipnoa	Dipnoa	Sarcopterygii	Dipnoa	1
								Panderichthys sp.	Panderichthys	Panderichthyidae	Eotetrapodiformes	Sarcopterygii	Eotetrapodiformes	1	Arthrodira	3
								Livosteus grandis	Livosteus	Coccosteidae	Arthrodira	Placodermi	Arthrodira	3
								Hybosteus mirabilis	Hybosteus	Arthrodira	Arthrodira	Placodermi
								Plourdosteus panderi	Plourdosteus	Panxiosteidae	Arthrodira	Placodermi			Antiarcha	2	Asterolepididae	1
								Byssacanthus sp.	Byssacanthus	Asterolepididae	Antiarcha	Placodermi	Antiarcha	2			Microbrachiidae	1
								Microbrachius dicki	Micobrachius	Microbrachiidae	Antiarcha	Placodermi			Acanthodii	5
								Cheiracanthus brevicostatus	Cheiracanthus	Cheiracanthiidae	Acanthodiformes	Acanthodii	Acanthodiformes	5
								Acanthodes sp. 1	Acanthodes	Acanthodiidae	Acanthodiformes	Acanthodii
								Acanthodes sp. 2	Acanthodes	Acanthodiidae	Acanthodiformes	Acanthodii
								Acanthodes sp. 3	Acanthodes	Acanthodiidae	Acanthodiformes	Acanthodii
								Acanthodes sp. 4	Acanthodes	Acanthodiidae	Acanthodiformes	Acanthodii
					GIVETIAN	LATE
					non marine		GAUJA, LATVIA
														23	Actinopterygii	1
								Cheirolepis sp.	Cheirolepis	Cheirolepidae	Cheirolepiformes	Actinopterygii	Actinopterygii	1	Sarcopterygii
								Strunius sp. nov.	Strunius	Onychodontidae	Onychodontiformes	Sarcopterygii	Onychodontiformes	1
								Miguashaia grossi	Miguashaia	Miguashaiidae	Actinistia	Sarcopterygii	Actinistia	1
								Laccognathus grossi	Laccognathus	Holoptychiidae	Porolepiformes	Sarcopterygii	Porolepiformes	2
								Glyptolepis baltica	Glyptolepis	Holoptychiidae	Porolepiformes	Sarcopterygii
								Grosspiterus crassus	Grossipterus	Dipnoi	Dipnoi	Sarcopterygii	Dipnoi	3
								Griphognathus minutidens	Griphognathus	Holodontidae	Dipnoi	Sarcopterygii
								Rhinodiperus secans	Rhinodipterus	Dipnoi	Dipnoi	Sarcopterygii
								Latvius sp.	Latvius	Osteolepididae	Megalichthyiformes	Sarcopterygii	Megalichthyiformes	2
								Megadonichthys kurikae	Megadonichthys	Osteolepididae	Megalichthyiformes	Sarcopterygii
								Eusthenopteron kurshi	Eusthenopteron	Tristichopterididae	Eotetrapodiformes	Sarcopterygii	Eotetrapodiformes	3
								Panderichthys rhombolepis	Panderichthys	Panderichthyidae	Eotetrapodiformes	Sarcopterygii
								Livoniana multidentata	Livoniana	Panderichthyidae	Eotetrapodiformes	Sarcopterygii
								Asterolepis ornata	Asterolepis	Asterolepididae	Arthrodira	Placodermi	Arthrodira	3
								Plourdosteus livonicus	Plourdosteus	Panxiosteiidae	Arthrodira	Placodermi
								Plourdosteus panderi	Plourdosteus	Panxiosteiidae	Arthrodira	Placodermi
								Asterolepis ornata	Asterolepis	Asterolepididae	Antiarcha	Placodermi					Asterolepididae	1
								Devononchus concinnus	Devononchus	Ischnacanthidae	Ischnacanthiformes	Acanthodii	Ischnacanthiformes	1
								Acanthodes sp.	Acanthodes	Acanthodidae	Acanthodiformes	Acanthodii	Acanthodiformes	2
								Lodeacanthus gaujicus	Lodeacanthus	Mesacanthidae	Acanthodiformes	Acanthodii
								Haplacanthus ehrmanensis	Haplacanthus	Diplacanthiformes	Diplacanthiformes	Acanthodii	Diplacanthiformes	1
								Nostolepis guajensis	Nostolepis	Acanthodii	Acanthodii	Acanthodii	Acanthodii	3
								Nodacosta pauli	Nodacosta	Acanthodii	Acanthodii	Acanthodii
					GIVETIAN	LATE
					non marine		VALENTIA, IRELAND
														1
								Dipnoi	Dipnoi	Dipnoi	Dipnoi	Sarcopterygii	Dipnoi	1
								Rhizodontida sp.	Rhizodontida	Rhizodontida	Rhizodontida	Sarcopterygii	Rhizodontida	1
								Tetrapoda	Tetrapoda	Tetrapoda	Tetrapoda	Tetrapoda	Tetrapoda	1			Bothriolepis	1
								Bothriolepis dairbhrensis	Bothriolepis	Bothriolepididae	Antiarcha	Placodermi	Bothriolepis	1
